# Supplementary material for: White Cells Facilitate Opposite- and Same-Sex Mating of Opaque Cells in Candida albicans
Source: PLoS Genet. 2014 Oct 16;10(10):e1004737. doi: 10.1371/journal.pgen.1004737 (PMC4199524; doi:10.1371/journal.pgen.1004737)
Supplement: Table S3 — Functional description and categorization of pheromone-regulated genes identified by RNA-Seq analysis. (XLS) [file pgen.1004737.s011.xls]

## Sheet: Sheet1
Table S3. Functional description and categorization of pheromone-regulated genes identified by RNA-Seq analysis.
GeneID	Gene name	Description	log2 Ratio(SZ306wor1∆/∆ +αfactor/SZ306wor1∆/∆)	Up-Down-Regulation(SZ306wor1∆/∆ +αfactor/SZ306wor1∆/∆)
Mating and α- pheromone response proteins
orf19.5520	ASG7	a-cell specific protein of unknown function; two predicted transmembrane domains; member of conserved Mcm1 regulon; induced by alpha pheromone in SpiderM medium	11.7948	Up
orf19.2164.1	MFA1	a-factor mating pheromone; produced in opaque MTLa cells; required for mating competence of MTLa cells, but not MTLalpha; induced by alpha-factor	8.58283	Up
orf19.7440	HST6	ABC transporter related to mammalian P-glycoproteins; functional homolog of S. cerevisiae Ste6p (a-pheromone transporter); required for mating of MTLa cells; a-type specific, not regulated during white-opaque or yeast-hyphal switching	6.0864	Up
orf19.3801	FAV1	Protein with weak similarity to S. cerevisiae Fus2p; induced by alpha pheromone mating factor in MTLa/MTLa opaque cells	4.10552	UP
orf19.4817	RAM2	Alpha subunit of heterodimeric protein geranylgeranyltransferase type I and farnesyltransferase; a-specific transcription; lovastatin and fluconazole regulated; GGTase I enzyme binds zinc, is Mg-dependent; Cdc42p is GGTase I substrate	1.60377	Up
orf19.696	STE2	Receptor for alpha factor mating pheromone, MFalpha; required for a-type cells to respond to alpha factor, for opaque a-form mating and white a-form response; possible Kex2p substrate; a-specific, alpha- factor induced, A1p-Alpha2p repressed	1.45356	Up
orf19.7634	MCD1	Protein similar to S. cerevisiae Mcd1p; transcription is repressed in response to alpha pheromone in SpiderM medium; cell-cycle regulated periodic mRNA expression; Hap43p-induced	-1.78321	Down
orf19.4688	DAG7	Secretory protein; alpha-factor induced gene; mutation confers hypersensitivity to toxic ergosterol analog; a-specific transcription; planktonic growth-induced; fluconazole-induced	-1.48211	Down
orf19.2649	PCL1	Cyclin homolog; expression induced upon filamentous growth; transcription is induced in response to alpha pheromone in SpiderM medium	-1.20096	Down
Carbohydrate metabolism
orf19.5288	IFE2	Putative alcohol dehydrogenase; yeast-enriched transcript; Efg1-regulated; induced by prostaglandins, Hog1, fluconazole; rat catheter biofilm induced	2.38854	Up
orf19.2020	HGT6	Putative high-affinity major facilitator superfamily glucose transporter; 20 family members; 12 probable membrane-spanning segments; core stress response, fluconazole-induced; biofilm-induced; induced in oralpharyngeal candidasis	1.7656	Up
orf19.7676	XYL2	Putative D-xylulose reductase; immunogenic in mice; soluble protein in hyphae; induced by caspofungin, fluconazole, Hog1p and during cell wall regeneration; Mnl1p-induced in weak acid stress; stationary phase enriched; biofilm-induced	1.686	Up
orf19.542	HXK2	Hexokinase II; antigenic in humans; downregulated by human neutrophils; Efg1p-regulated; biofilm, fluconazole-induced; shows colony morphology- related gene regulation by Ssn6p; protein present in exponential and stationary growth phases	1.63231	Up
orf19.6882	OSM1	Putative flavoprotein subunit of fumarate reductase; soluble protein in hyphae; fungal-specific (no human or murine homolog); caspofungin repressed; stationary phase enriched protein; biofilm-induced gene	1.47987	Up
orf19.3822	SCS7	Putative ceramide hydroxylase; transcription is regulated by Nrg1p; transcriptionally regulated by iron; expression greater in high iron; fluconazole- induced; Hap43p-repressed	1.42001	Up
orf19.2608	ADH5	Putative alcohol dehydrogenase; regulated by white-opaque switching; fluconazole-induced; antigenic in murine infection; regulated by Nrg1p, Tup1p; Hap43p- repressed, macrophage-downregulated protein; biofilm- and planktonic growth-induced	1.41723	Up
orf19.2803	HEM13	Coproporphyrinogen III oxidase; antigenic; localizes to yeast cell surface, not hyphae; iron- regulated expression; macrophage-downregulated; not Rfg1p regulated, farnesol-induced; possibly essential; Hap43p- repressed gene; biofilm-induced	1.37813	Up
orf19.3672	GAL10	UDP-glucose 4-epimerase required for galactose utilization; mutant has cell wall defects and increased filamentation; fluconazole- and ketoconazole- induced; stationary phase enriched protein; late-stage biofilm-induced gene; GlcNAc-induced	1.36246	Up
orf19.4618	FBA1	Putative fructose-bisphosphate aldolase, enzyme of glycolysis; antigenic in murine/human infection; regulated by yeast-hyphal switch; induced by Efg1p, Gcn4p, Hog1p, biofilm, planktonic growth, or fluconazole; phagocytosis-repressed	1.11657	Up
orf19.3997	ADH1	Alcohol dehydrogenase; oxidizes ethanol into acetaldehyde; at yeast, but not hyphal cell surface; soluble in hyphae; immunogenic in human/mouse; complements S. cerevisiae adh1 adh2 adh3 mutation; biofilm-, fluconazole-, farnesol-induced	1.11253	Up
orf19.6755	DLD2	Ortholog(s) have D-lactate dehydrogenase (cytochrome) activity, role in aerobic respiration, cellular carbohydrate metabolic process and mitochondrial inner membrane localization	1.09063	Up
orf19.4279	MNN1	Putative alpha-1,3-mannosyltransferase, a component of mannosyltransferase complex; transcription negatively regulated by Rim101p; transcription elevated in chk1 and nik1 null mutants, but not in sln1 null mutant; biofilm-induced gene	1.02089	Up
orf19.1655	PXP2	Putative acyl-CoA oxidase; enzyme of fatty acid beta-oxidation; induced during macrophage infection; expression is opaque specific; has putative peroxisome targeting signal	-4.38166	Down
orf19.4682	HGT17	Putative glucose transporter of the major facilitator superfamily; the C. albicans glucose transporter family comprises 20 members; 12 probable membrane-spanning segments; induced at low (0.2%25, compared to 2%25) glucose in rich media	-3.88416	Down
orf19.1721	NCE103	Carbonic anhydrase involved in the conversion of CO2 to bicarbonate; essential for virulence in host niches with limited CO2, wild-type white-opaque switching; biofilm induced; activated by Mnl1p under weak acid stress; Hap43p-induced gene	-3.17913	Down
orf19.7094	HGT12	Glucose, fructose, mannose transporter; major facilitator superfamily; role in macrophage-induced hyphal growth; detected at germ tube plasma membrane by mass spectrometry; Snf3p-induced; 12 probable transmembrane segments	-2.70425	Down
orf19.5753	HGT10	Glycerol permease involved in glycerol uptake; member of the major facilitator superfamily; induced by osmotic stress, at low glucose in rich media, during cell wall regeneration; 12 membrane spans; Hap43p- induced gene	-2.57206	Down
orf19.4551	CTN1	Predicted carnitine acetyl transferase; required for growth on nonfermentable carbon sources but not for hyphal growth or virulence in mouse systemic model; transcription induced in macrophage; macrophage/pseudohyphal-repressed after 16 hr	-2.35525	Down
orf19.6141	HGT16	Putative glucose transporter of the major facilitator superfamily; the C. albicans glucose transporter family comprises 20 members; 12 probable membrane-spanning segments; gene has intron; expressed in rich medium with 2%25 glucose	-2.34811	Down
orf19.6385	ACO1	Aconitase; expression greater in high iron; 2 upstream CCAAT motifs; amino acid starvation (3-AT), amphotericin B, phagocytosis, farnesol induced; fluconazole-downregulated; Gcn4p-regulated; Hap43p- repressed; antigenic in infection	-2.34173	Down
orf19.54	RHD1	Putative beta-mannosyltransferase, required for the addition of beta-mannose to the acid-labile fraction of cell wall phosphopeptidomannan; member of a 9- gene family; transcriptionally regulated on yeast-hyphal and white-opaque switches	-2.27795	Down
orf19.7156	FAA2-3	Predicted acyl CoA synthetase	-2.07137	Down
orf19.742	ALD6	Putative aldehyde dehydrogenase; stationary phase enriched protein; expression regulated upon white- opaque switch; transcription is upregulated in both intermediate and mature biofilms	-2.06327	Down
orf19.5806	ALD5	NAD-aldehyde dehydrogenase; decreased expression in fluconazole-resistant isolate, or in hyphae; biofilm induced; fluconazole-downregulated; protein abundance is affected by URA3 expression in the CAI-4 strain; stationary phase enriched	-2.01482	Down
orf19.6844	ICL1	Isocitrate lyase; enzyme of glyoxylate cycle; required for virulence in murine infection; no mammalian homolog; induced upon phagocytosis by macrophage; farnesol regulated; Pex5p-dependent peroxisomal localization; stationary phase enriched	-1.98644	Down
orf19.272	FAA21	Predicted acyl CoA synthetase; upregulated upon phagocytosis; transcription is regulated by Nrg1p and Mig1p	-1.77675	Down
orf19.4591	CAT2	Major carnitine acetyl transferase localized in peroxisomes and mitochondria; involved in intracellular acetyl-CoA transport; farnesol-upregulated in biofilm; induced in macrophages; Hog1p-downregulated; stationary phase enriched protein	-1.69913	Down
orf19.2871	SDH12	Succinate dehydrogenase; soluble protein in hyphae; macrophage-downregulated protein level; downregulated by Efg1p; repressed by nitric oxide; protein present in exponential and stationary growth phase yeast cultures; Hap43p-repressed gene	-1.53923	Down
orf19.4157	SPS20	Peroxisomal 2,4-dienoyl-CoA reductase; stationary phase enriched protein	-1.51345	Down
orf19.1652	POX1-3	Predicted acyl-CoA oxidase; farnesol regulated; stationary phase enriched protein	-1.50812	Down
orf19.6724	FUM12	Putative fumarate hydratase, enzyme of citric acid cycle; fluconazole-downregulated; downregulated by Efg1p; transcriptionally regulated by iron; expression greater in high iron; protein present in exponential and stationary growth phase	-1.48824	Down
orf19.4393	CIT1	Citrate synthase; soluble in hyphae; expression greater in high iron; upregulated by phagocytosis, biofilm growth; Hog1p-downregulated; Efg1p- regulated under yeast, not hyphal growth conditions; present in exponential and stationary phase	-1.43625	Down
orf19.5113	ADH2	Alcohol dehydrogenase; soluble in hyphae; fungal-specific; expression regulated by white-opaque switching; regulated by Ssn6p; transcriptionally indued by Mnl1p by weak acid stress; protein enriched in stationary phase yeast cultures	-1.42752	Down
orf19.10	ALK8	Alkane-inducible cytochrome P450; catalyzes hydroxylation of lauric acid to hydroxylauric acid; overproduction causes fluconazole resistance in a wild- type background and causes multidrug resistance in a cdr1 cdr2 double mutant background	-1.35549	Down
orf19.4833	MLS1	Malate synthase; glyoxylate cycle enzyme; no mammalian homolog; transcription induced upon phagocytosis by macrophage; regulated upon white-opaque switching; biofilm-repressed; strong oxidative stress induced; stationary phase enriched	-1.3314	Down
orf19.4384	HXT5	Putative sugar transporter; transcription upregulated in response to treatment with ciclopirox olamine; Snf3p-induced; alkaline downregulated; shows colony morphology-related gene regulation by Ssn6p; possibly essential gene	-1.25884	Down
orf19.6812	PMT2	Protein mannosyltransferase (PMT) with roles in hyphal growth and drug sensitivity; member of the PMT family which includes Pmt1p, Pmt2p, Pmt4p, Pmt5p, and Pmt6p; induced during cell wall regeneration; essential	-1.2423	Down
orf19.4608	PDC12	Putative pyruvate decarboxylase; fungal- specific (no human or murine homolog)	-1.23358	Down
orf19.7668	MAL2	Alpha-glucosidase that hydrolyzes sucrose; required for sucrose utilization; transcriptionally regulated by Suc1p; expression induced by maltose, repressed by glucose; transposon mutation affects filamentous growth; upregulated in RHE model	-1.22173	Down
orf19.5519	GCV1	Putative T subunit of glycine decarboxylase; transcription is negatively regulated by Sfu1p	-1.19181	Down
orf19.1618	GFA1	Glucosamine-6-phosphate synthase, homotetrameric enzyme of chitin/hexosamine biosynthesis; inhibited by UDP-GlcNAc, FMDP, N-acyl peptide, kanosamine- 6-P; functional homolog of S. cerevisiae Gfa1p; Cagrowth- phase regulated; catalytic Cys	-1.04187	Down
orf19.4506	LYS22	Putative homocitrate synthase; fungal- specific (no human or murine homolog); repressed by nitric oxide and by hypoxia; protein level decreases in stationary phase cultures; induced by ketoconazole	-1.03352	Down
orf19.5215	TES15	Putative acyl-CoA thioesterase; Hap43p- repressed gene	-1.02618	Down
orf19.3733	IDP2	Isocitrate dehydrogenase; expression is regulated upon white-opaque switching; shows colony morphology-related gene regulation by Ssn6p; protein present in exponential and stationary growth phase yeast cultures; Hap43p-repressed gene	-1.02618	Down
orf19.3171	ACH1	Acetyl-coA hydrolase; acetate utilization; nonessential; soluble protein in hyphae; antigenic in human; induced on polystyrene adherence; farnesol-, ketoconazole-induced; no human or murine homolog; stationary phase-enriched protein	-1.00677	Down
Lipid and fatty acid metabolism
orf19.6595	RTA4	Protein similar to S. cerevisiae Rsb1p, involved in fatty acid transport; transposon mutation affects filamentous growth; alkaline downregulated; caspofungin induced; possibly an essential gene; Hap43p-repressed	3.60609	Up
orf19.4631	ERG251	C-4 sterol methyl oxidase; role in ergosterol biosynthesis; Hap43-induced; ketoconazole-induced; amphotericin B, caspofungin repressed; possibly essential gene, disruptants not obtained by UAU1 method; Spider biofilm repressed	2.02096	Up
orf19.1288	FOX2	3-hydroxyacyl-CoA epimerase, required for fatty acid beta-oxidation; upregulated upon phagocytosis; transcription regulated by Mig1p, by white-opaque switching and by DNA methylation; transcriptional activation by oleate requires Ctf1p	-2.25908	Down
orf19.4933	FAD3	Omega-3 fatty acid desaturase, involved in production of alpha-linolenic acid, which is a major component of membranes; caspofungin induced; Plc1p- regulated; shows colony morphology-related gene regulation by Ssn6p	-1.64089	Down
orf19.1704	FOX3	Putative peroxisomal 3-oxoacyl CoA thiolase; expression is regulated upon white-opaque switching	-1.50685	Down
orf19.1631	ERG6	Delta(24)-sterol C-methyltransferase, converts zymosterol to fecosterol in ergosterol biosynthesis by methylating C-24; mutation confers nystatin resistance; Hap43p, fluconazole-induced; upregulated in azole-resistant strain; GlcNAc-induced	-1.48561	Down
orf19.3468	ALG11	Ortholog(s) have alpha-1,2- mannosyltransferase activity, role in oligosaccharide- lipid intermediate biosynthetic process, protein glycosylation and endoplasmic reticulum membrane localization	-1.40679	Down
orf19.1089	PEX11	Putative peroxisomal membrane protein involved in fatty acid oxidation; expression is Tac1p; Hms1p-dependent upregulation by geldamycin	-1.35154	Down
orf19.656	DPP1	Putative diacylglycerol pyrophosphate phosphatase of diacylglycerol production for phospholipid biosynthesis; downregulation correlates with clinical development of fluconazole resistance	-1.06095	Down
orf19.118	FAD2	Delta-12 fatty acid desaturase, involved in production of linoleic acid, which is a major component of membranes	-1.05162	Down
Nitrogen, sulfur and amino acid metabolism
orf19.2738	SUL2	Putative sulfate transporter; transcription is negatively regulated by Sfu1p; induced upon biofilm formation; amphotericin B induced	3.8034	Up
orf19.5025	MET3	ATP sulfurlyase; sulfate assimilation; repressed by Met, Cys, Sfu1, or in fluconazole-resistant isolate; Hog1, caspofungin, white phase-induced; induced on biofilm formation, even in presence of Met and Cys; Spider, F-12/CO2 biofilm induced	2.74294	Up
orf19.5811	MET1	Putative uroporphyrin-3 C-methyltransferase, methionine biosynthesis enzyme; upregulated by human whole blood or polymorphonuclear (PMN) cells; Hog1p-induced; fungal-specific (no human or murine homolog); Hap43p- repressed	1.90969	Up
orf19.4784	CRP1	Plasma membrane copper transporter; CPx P1- type ATPase; mediates Cu resistance; similar to proteins of Menkes and Wilson disease; copper-induced; Tbf1p- activated; suppresses Cu sensitivity of S. cerevisiae cup1 mutant; biofilm-induced	2.62206	Up
orf19.4076	MET10	Sulfite reductase; role in sulfur amino acid metabolism; biofilm-induced expression; upregulated in the presence of human whole blood or polymorphonuclear (PMN) cells; Hog1p-induced; possibly adherence-induced	1.72458	Up
orf19.3707	YHB1	Nitric oxide dioxygenase, acts in nitric oxide scavenging/detoxification; role in virulence in mouse; transcription activated by NO, macrophage interaction; hyphal downregulated; mRNA binds to She3p; Hap43p-repressed	1.67696	Up
orf19.7313	SSU1	Protein similar to S. cerevisiae Ssu1p sulfite transport protein; transposon mutation affects filamentous growth; regulated by Gcn2p and Gcn4p; induced by nitric oxide; Hap43p-repressed; biofilm-induced	1.55878	Up
orf19.4099	ECM17	Enzyme of sulfur amino acid biosynthesis; putative role in regulation of cell wall biogenesis; upregulated in biofilm; possibly adherence-induced; regulated by Tsa1p/Tsa1Bp in H2O2 stress; Gcn4p-regulated; Tbf1p-activated; Hap43p-repressed	1.49819	Up
orf19.946	MET14	Putative adenylylsulfate kinase; predicted role in sulfur metabolism; induced upon biofilm formation; possibly adherence-induced; protein present in exponential and stationary growth phase yeast cultures	1.471	Up
orf19.7053	GAC1	Putative regulatory subunit of serine/threonine phosphoprotein phosphatase 1; fluconazole- induced; biofilm-induced; caspofungin repressed; transcriptionally activated by Mnl1p under weak acid stress; regulated by Nrg1p, Tup1p	1.33703	Up
orf19.2618	MET2	Homoserine acetyltransferase; Hap43p-, Gcn4p-regulated; macrophage/pseudohyphal-repressed; not highly biofilm induced, in contrast to many sulfur amino acid metabolic genes; no human or murine homolog; virulence- group-correlated expression	1.33086	Up
orf19.5280	MUP1	Putative high affinity methionine permease; alkaline upregulated by Rim101p	1.32679	Up
orf19.5059	GCS1	Gamma-glutamylcysteine synthetase; enzyme of glutathione synthesis, required for virulence; induced on early/intermediate biofilm formation, in low iron, H2O2, Cd, or presence of human neutrophils; possibly adherence- induced	1.23807	Up
orf19.4304	GAP1	Amino acid permease; antigenic in human/mouse; 10-12 transmembrane regions; regulated by nitrogen source; alkaline, GlcNAc, phagocytosis, biofilm induced; not required for virulence in mouse systemic infection; fungal-specific	1.10438	Up
orf19.5443	BNA4	Putative kynurenine 3-monooxygenase, involved in NAD biosynthesis; transposon mutation affects filamentous growth; Hap43p-repressed gene; oral infection upregulated; mutants have reduced capacity to damage oral epithelial cells	1.08154	Up
orf19.6993	GAP2	General amino acid permease; ketoconazole, flucytosine repressed; Ssy1p-dependent histidine induction; regulated by Nrg1p, Tup1p; shows colony morphology-related gene regulation by Ssn6p; biofilm- and planktonic growth-induced	-2.49029	Down
orf19.4716	GDH3	NADP-glutamate dehydrogenase; Nrg1, Plc1 regulated; hypha, hypoxia, Efg1-repressed; Rim101-induced at pH 8; GlcNAc, ciclopirox, ketoconazole induced; exp and stationary phase protein; Spider biofilm repressed; rat catheter biofilm induced	-1.9659	Down
orf19.6257	GLT1	Putative glutamate synthase; alkaline downregulated; transcription is downregulated in both intermediate and mature biofilms; regulated by Sef1p, Sfu1p, and Hap43p	-1.90645	Down
orf19.183	HIS3	Imidazoleglycerol-phosphate dehydratase, enzyme of histidine biosynthesis; functionally complements S. cerevisiae his3-1 mutation; hyphal-induced expression; regulated by Gcn2p and Gcn4p; fungal-specific (no human or murine homolog)	-1.76315	Down
orf19.385	GCV2	Glycine decarboxylase P subunit; protein of glycine catabolism; downregulated by Efg1p; Hog1p-induced; upregulated by Rim101p at acid pH; transcription activated in the presence of elevated CO2; stationary phase enriched protein	-1.37651	Down
orf19.6304	LYS5	Phosphopantetheinyl transferase; enzyme of lysine biosynthesis; modifies, and thereby activates, Lys2p alpha-aminoadipate reductase; functional homolog of S. cerevisiae Lys5p	-1.18665	Down
orf19.97	CAN1	Basic amino acid permease; complements lysine transport mutation; 10 predicted transmembrane regions, 3 predicted N-glycosylation sites; transcriptionally induced by phagocytosis by macrophages; late-stage biofilm-induced	-1.10583	Down
Nucleotide metabolism
orf19.1868	RNR22	Putative ribonucleoside diphosphate reductase;colony morphology-related gene regulation by Ssn6; transcript regulated by tyrosol and cell density; Hap43-repressed; Spider biofilm induced	2.01402	Up
orf19.7314	CDG1	Putative cysteine dioxygenases; expression is regulated upon white-opaque switching; transcription is upregulated in both intermediate and mature biofilms	-2.34811	Down
orf19.6562	RNH35	Putative ribonuclease H2 catalytic subunit; flucytosine induced	-1.68915	Down
orf19.7190	OGG1	Ortholog(s) have oxidized purine nucleobase lesion DNA N-glycosylase activity, role in base-excision repair, AP site formation and mitochondrion localization	-1.66361	Down
orf19.5779	RNR1	Ribonucleotide reductase large subunit; expression greater in low iron; transposon mutation affects filamentous growth; farnesol upregulated in biofilm; regulated by cell cycle, tyrosol, cell density; regulated by Sef1p, Sfu1p, and Hap43p	-1.60998	Down
orf19.1115	GUK1	Putative guanylate kinase; identified in extracts from biofilm and planktonic cells; protein level decrease in stationary phase cultures; Hap43p-induced gene	-1.48304	Down
Cohesion, adhesion, and biofilm formation
orf19.6274	PBR1	Protein required for cohesion, adhesion, and biofilm formation; induced by alpha pheromone in white cells; fluconazole-induced	9.51298	Up
orf19.4555	ALS4	ALS family protein; role in adhesion and wild-type germ tube induction; growth and temperature regulated; expressed during infection of human buccal epithelial cells; down-regulated upon vaginal contact; putative GPI-anchored	-1.32648	Down
orf19.1097	ALS2	ALS family protein; role in adhesion, biofilm formation, germ tube induction; expressed at infection of human buccal epithelial cells; putative GPI- anchor; induced by ketoconazole, low iron and at cell wall regeneration; regulated by Sfu1p	-1.14667	Down
orf19.5032	SIM1	Putative adhesin-like protein involved in cell wall maintenance, redundant with Sun41p; possibly secreted; macrophage-downregulated gene; transcription is negatively regulated by Rim101p, Cyr1p, Ras1p	-1.13051	Down
Protein activity regulation
orf19.4664	NAT4	Putative histone acetyltransferase, involved in regulation of white-opaque switching; early-stage biofilm-induced gene	1.08344	Up
Cell fate (cell growth, differentiation, cell surface)
orf19.301	PGA18	Putative GPI-anchored protein; regulated by Nrg1p, Tup1p	6.52023	Up
orf19.5674	PGA10	Plasma membrane protein of heme-iron utilization; allows utilization of hemin and hemoglobin as iron sources in host tissues; predicted GPI anchor; biofilm, hypoxia, ketoconazole, ciclopirox, or hyphal- induced; upregulated by Rim101p at pH8	2.93318	Up
orf19.3374	ECE1	Hyphal-specific protein; expression increases with extent of cell elongation; regulated by Rfg1p, Nrg1p, Tup1p, Cph1p, Efg1p, Hog1p, farnesol, phagocytosis; fluconazole-induced; may contribute to biofilm formation	4.36614	Up
orf19.1321	HWP1	Hyphal cell wall protein; covalently crosslinked to epithelial cells by host transglutaminase; opaque- and a-specific, alpha-factor induced; at MTLa side of conjugation tube; assessment of virulence role complicated by URA3 effects	3.48689	Up
orf19.5760	IHD1	Putative GPI-anchored protein; alkaline upregulated; greater transcription in hyphal form than yeast form; regulated by Nrg1p, Rfg1p, Tup1p; regulated by Tsa1p, Tsa1Bp in minimal media at 37; induced in oralpharyngeal candidasis	2.60853	Up
orf19.5635	PGA7	Hyphal surface antigen precursor; possible GPI-anchor; induced by ciclopirox olamine, ketoconazole, or by Rim101p at pH 8; regulated during biofilm and planktonic growth; cell wall regeneration-induced; Hap43p- , fluconazole, biofilm-induced	1.72468	Up
orf19.4646	UEC1	Protein required for damage to oral epithelial cells and for normal hyphal growth and stress resistance; transcription induced on contact with vascular endothelial cells; not highly conserved	1.60263	Up
orf19.5636	RBT5	GPI-anchored cell wall protein involved in hemoglobin utilization; regulated by Rfg1p, Rim101p, Tbf1p, iron; repressed by Sfu1p, Hog1p, Tup1p; induced by serum, alkaline pH, ketoconazole, ciclopirox olamine, geldamycin, Hap43p, biofilm	1.44491	Up
orf19.6321	PGA48	Putative GPI-anchored; adhesin-like protein; similar to S. cerevisiae Spi1p, which is induced at stationary phase; transcriptionally regulated by iron; expression greater in high iron; late-stage biofilm- induced	1.24092	Up
orf19.4334	PGA58	Putative GPI-anchored protein; transcription is positively regulated by Tbf1p	1.23685	Up
orf19.4035	PGA4	GPI-anchored cell surface protein; beta-1,3- glucanosyltransferase with similarity to the A. fumigatus GEL family; fungal-specific (no mammalian homolog); transcription upregulated in RHE model of oral candidiasis; fluconazol-induced	1.07437	Up
orf19.3207	CCN1	G1 cyclin; required for hyphal growth maintenance (not initiation); cell-cycle regulated transcription (G1/S); Cdc28p-Ccn1p initiates Cdc11p S394 phosphorylation on hyphal induction; expression in S. cerevisiae inhibits pheromone response	-2.29052	Down
orf19.4765	PGA6	Putative GPI-anchored cell wall adhesin-like protein; transcriptionally induced under high iron conditions; upregulated upon Als2p depletion; mRNA binds to She3p and is localized to hyphal tips	-1.98604	Down
orf19.663	GIN4	Autophosphorylated kinase; role in pseudohyphal-hyphal switch and cytokinesis; phosphorylates Cdc11p on S395; necessary for septin ring within germ tube but not for septin band at mother cell junction; physically associates with septins	-1.77743	Down
orf19.5244	MCD4	Protein of major facilitator superfamily; has phosphodiesterase/nucleotide pyrophosphatase domain; similar to S. cerevisiae Mcd4p, which acts in GPI anchor biosynthesis; possibly an essential gene, disruptants not obtained by UAU1 method	-1.51393	Down
orf19.4255	ECM331	GPI-anchored protein; mainly at plasma membrane, also at cell wall; Hap43p-, caspofungin-induced; Plc1p-regulated; repressed by Rim101p, Hog1p; colony morphology-related regulated by Ssn6p; induced by ketoconazole and hypoxia	-1.50011	Down
orf19.535	RBR1	Glycosylphosphatidylinositol (GPI)-anchored cell wall protein required for filamentous growth at acidic pH; expression is repressed by Rim101p and activated by Nrg1p; Hap43p-induced gene	-1.40756	Down
orf19.202	CDC47	Phosphorylated protein described as having role in control of cell division; RNA abundance regulated by tyrosol and cell density; merged with orf19.201 in Assembly 20; unmerged from orf19.201 in a revision of Assembly 21	-1.35068	Down
orf19.1390	PMI1	Phosphomannose isomerase; cell wall biosynthesis enzyme; drug target; functional homolog of S. cerevisiae and E. coli phosphomannose isomerase; Gcn4p- regulated; repressed by 3-AT; induced on adherence to polystyrene, phagocytosis	-1.10343	Down
orf19.3895	CHT2	GPI-linked chitinase required for normal filamentous growth; downregulated in core caspofungin response; induced in yeast cells; fluconazole, Cyr1p-, Efg1p-, pH-regulated; mRNA binds She3p, is localized to yeast-form buds and hyphal tips	-1.08101	Down
orf19.5691	CDC11	Septin; required for wild-type cell and hyphal morphology, agar-invasive growth, full virulence and kidney tissue invasion in mouse, but not for kidney colonization, immunogenicity; phosphorylation is hyphal- and cell-cycle-regulated	-1.0408	Down
orf19.548	CDC10	Septin, required for wild-type cell, hyphal, or chlamydospore morphology; role in virulence and kidney tissue invasion in a mouse model of systemic infection; forms ring at sites of cell division and filaments in mature chlamydospore	-1.03894	Down
orf19.3111	PRA1	Cell surface protein that sequesters zinc from host tissue; enriched at hyphal tips; released extracellularly; binds to host complement regulators; mediates leukocyte adhesion and migration; immunogenic in mouse; produced at ambient pH	-1.03267	Down
orf19.4890	CLA4	Ste20p family Ser/Thr kinase required for wild-type filamentous growth, organ colonization and virulence in mouse systemic infection; role in chlamydospore formation; functional homolog of S. cerevisiae Cla4p; mutant caspofungin sensitive	-1.03156	Down
orf19.6029	ROT1	Similar to S. cerevisiae Rot1p, which is involved in cell wall 1,6-beta-glucan biosynthesis; has predicted transmembrane region; possibly an essential gene, disruptants not obtained by UAU1 method	-1.03133	Down
orf19.1317	OSH3	Protein required for wild-type filamentation; has oxysterol binding protein domain and pleckstrin homology motif; overproducton suppresses cph1 homozygous null filamnetation defect; similar to S. cerevisiae Osh3p	-1.01931	Down
SAPs & LIPs
orf19.2082	SAP30	Aspartic-type endopeptidase involved in degradation of alpha pheromone; functional equivalent of S. cerevisiae Bar1p; specific to a-cells; transcription is induced in response to alpha pheromone	1.60687	Up
orf19.1345	LIP8	Secreted lipase, member of a differentially expressed lipase gene family with possible roles in nutrition and/or in creating an acidic microenvironment; LIP5 and LIP8 are expressed at all stages of both mucosal and systemic infection	-1.32249	Down
Energy
orf19.125	EBP1	NADPH oxidoreductase; interacts with phenolic substrates such as 17beta-estradiol; possible role in estrogen response; induced by oxidative, weak acid stress, nitric oxide, benomyl, GlcNAc; activated by Cap1p, Mnl1p; Sko1p; Hap43p-repressed	1.68729	Up
orf19.5180	PRX1	Thioredoxin peroxidase; transcriptionally induced by interaction with macrophage; fluconazole induced; Fkh2p-downregulated; caspofungin repressed; protein present in exponential and stationary growth phase yeast cultures	1.63963	Up
orf19.3433	OYE23	Putative NAPDH dehydrogenase; induced by nitric oxide, benomyl; oxidative stress-induced via Cap1p; fungal-specific (no human or murine homolog); Hap43p- repressed gene	1.55878	Up
orf19.5443	BNA4	Putative kynurenine 3-monooxygenase, involved in NAD biosynthesis; transposon mutation affects filamentous growth; Hap43p-repressed gene; oral infection upregulated; mutants have reduced capacity to damage oral epithelial cells	1.08154	Up
orf19.3521	ARH2	Putative adrenodoxin-NADPH oxidoreductase; role in heme biosynthesis	1.03332	Up
Cell cycle
orf19.5242	CDC6	Putative ATP-binding protein with a predicted role in DNA replication; member of conserved Mcm1p regulon; periodic mRNA expression, peak at cell- cycle M/G1 phase	1.26332	Up
orf19.2611	MCM6	Putative MCM DNA replication initiation complex component; mRNA expression peak at cell-cycle M/G1 phase; regulated by tyrosol and cell density; repressed by alpha pheromone in SpiderM medium; Hap43-induced gene	-2.14474	Down
orf19.4354	MCM2	Phosphorylated protein of unknown function; transcription is periodic with a peak at M/G1 phase of the cell cycle	-2.07315	Down
orf19.5487	CDC46	Putative hexameric MCM complex subunit with a predicted role in control of cell division%3B periodic mRNA expression%2C peak at cell-cycle M/G1 phase%3B regulated by tyrosol%2C cell density%2C Plc1p%3B repressed by alpha pheromone in SpiderM medium	-2.04653	Down
orf19.3761	CDC54	Putative pre-replication complex helicase subunit; transcription is regulated by Nrg1p and Mig1p; periodic mRNA expression, peak at cell-cycle M/G1 phase; Hap43p-induced gene	-1.8879	Down
orf19.1901	MCM3	Putative DNA replication protein; periodic mRNA expression, peak at cell-cycle M/G1 phase	-1.80431	Down
orf19.4725	SWI6	Putative component of the MBF and SBF transcription complexes involved in G1/S cell-cycle progression; periodic mRNA expression, peak at cell-cycle G1/S phase	-1.71629	Down
orf19.5873	POL1	Putative DNA directed DNA polymerase alpha; RNA abundance regulated by cell cycle, tyrosol and cell density	-1.62115	Down
orf19.3788	SPC34	Subunit of the Dam1 (DASH) complex, which acts in chromosome segregation by coupling kinetochores to spindle microtubules	-1.44122	Down
Stress response/Drug resistance
orf19.3664	HSP31	Putative 30 kda heat shock protein; repressed during the mating process; rat catheter biofilm induced	3.55878	Up
orf19.6202	RBT4	Protein similar to plant pathogenesis- related proteins; required for virulence in mouse systemic and rabbit corneal infections; not required for filamentation; mRNA binds to She3p and is localized to hyphal tips; Hap43p-induced gene	2.60435	Up
orf19.6402	CYS3	Cystathionine gamma-lyase; upregulated by alkaline, biofilm, amphotericin B, heavy metal (cadmium) stress, oxidative stress (via Cap1p); possibly adherence- induced; Hog1p regulated; levels decrease in stationary phase yeast cells	2.2269	Up
orf19.4526	HSP30	Putative heat shock protein; fluconazole- downregulated; amphotericin B induced	1.68962	Up
orf19.1523	FMO1	Putative oxidoreductase; mutation confers hypersensitivity to toxic ergosterol analog, and to amphotericin B	-1.75529	Down
orf19.6229	CAT1	Catalase; resistance to oxidative stress, neutrophils, peroxide; role in virulence; regulated by iron, ciclopirox, fluconazole, carbon source, pH, Rim101p, Ssn6p, Hog1p, Hap43p, Sfu1p, Sef1p, farnesol, core stress response	-1.74122	Down
Ionic homeostasis
orf19.4215	FET34	Putative multicopper ferroxidase; expression greater in low iron and reduced in a fluconazole-resistant isolate; downregulated by Sfu1p, Hog1p; alkaline upregulated by Rim101p; ciclopirox olamine, ketoconazole and hypoxia induced	2.48537	Up
orf19.2006.1	COX17	Putative copper metallochaperone; Hap43p- repressed gene; transcription is upregulated in both intermediate and mature biofilms	1.05628	Up
orf19.113	CIP1	Possible oxidoreductase; transcription induced by cadmium but not by other heavy metals, heat shock, yeast-hyphal switch, oxidative stress (via Cap1p), or macrophage interaction; stationary phase enriched protein	1.0168	Up
orf19.7231	FTR2	High-affinity iron permease; probably interacts with ferrous oxidase; regulated by iron level, ciclopirox olamine, amphotericin B, caspofungin; complements S. cerevisiae ftr1 iron transport defect; Hap43p-repressed	-1.91515	Down
orf19.1930	CFL5	Ferric reductase; expression greater in low iron; negatively regulated by Sfu1p; ciclopirox olamine, flucytosine induced; amphotericin B repressed; transcription is positively regulated by Tbf1p, Hap43p; Sfu1p-regulated	-1.89868	Down
orf19.1932	CFL4	C-terminus similar to ferric reductases; expression high in low iron; transcription negatively regulated by Sfu1p; ciclopirox olamine induced; shows colony morphology-related gene regulation by Ssn6p; Hap43p- repressed; Sef1p-regulated	-1.56675	Down
orf19.1926	SEF2	Putative zinc cluster protein, required for normal resistance to copper; expression is repressed by Sfu1p under high-iron conditions; regulated by Sef1p, Sfu1p, and Hap43p	-1.54701	Down
Transcription
orf19.921	HMS1	Transcriptional regulator required for morphogenesis induced by elevated temperature or Hsp90 compromise; acts downstream of Pcl1p	5.94125	Up
orf19.2745	UME7	Putative transcription factor with zinc cluster DNA-binding motif; similar to S. cerevisiae Ume6p, which is a transcription factor involved in the regulation of meiotic genes	2.00356	Up
orf19.4056	BRG1	DNA-binding transcription factor involved in control of biofilm formation; recruits Hda1p to promoters of hypha-specific genes; transposon mutation affects filamentous growth; Hap43p-repressed gene; late-stage biofilm-induced	1.82927	Up
orf19.7561	DEF1	Regulator of RNA polymerase II; required for filamentous growth and epithelial cell escape, dissemination in RHE model; induced by fluconazole, high cell density; Efg1p/hyphally regulated; role in adhesion and hyphal growth on solid surface	1.55772	Up
orf19.1187	CPH2	Myc-bHLH family transcriptional activator of hyphal growth; directly regulates Tec1p, which regulates hypha-specific genes; probably homodimeric, phosphorylated; required for wild-type levels of Candida colonization of the mouse GI tract	1.31319	Up
orf19.5902	RAS2	Protein similar to S. cerevisiae Ras2p, which activates adenylate cyclase and is involved in pseudohyphal growth of S. cerevisiae; transposon mutation affects filamentous growth	1.26995	Up
orf19.1168	ZCF3	Predicted zinc-finger protein; required for wild-type filamentous growth and resistance to rapamycin and flucytosine; possibly an essential gene, disruptants not obtained by UAU1 method; Hap43p-repressed gene; biofilm-induced	1.22026	Up
orf19.5975	TRY4	Putative zinc finger DNA-binding transcription factor; fluconazole-downregulated; expression regulated during planktonic growth; expression upregulated in an ssr1 mutant; required for yeast cell adherence to silicone substrate	-4.61114	Down
orf19.3434	TRY5	Transcriptional regulator of yeast form adherence; required for yeast cell adherence to silicone substrate	-1.48897	Down
orf19.7359	CRZ1	Calcineurin-regulated C2H2 zinc-finger transcription factor; role in maintenance of membrane integrity, azole tolerance; not required for mouse virulence; downregulated by low iron; regulates Ca++ influx during alkaline pH response	-1.28578	Down
orf19.3986	PPR1	Putative transcription factor with zinc cluster DNA-binding motif; has similarity to S. cerevisiae Ppr1p, which is a transcription factor involved in the regulation of uracil biosynthesis genes	-1.16611	Down
Transporters
orf19.7440	HST6	ABC transporter related to mammalian P- glycoproteins; functional homolog of S. cerevisiae Ste6p (a-pheromone transporter); required for mating of MTLa cells; a-type specific, not regulated during white-opaque or yeast-hyphal switching	6.0864	Up
orf19.508	QDR1	Putative transporter of antibiotic resistance; transcription regulated by Nrg1p and Tup1p; caspofungin repressed; expression regulated by white- opaque switching; Hap43p-repressed gene; early-stage biofilm- and planktonic growth-induced gene	2.79327	Up
orf19.5673	OPT7	Putative oligopeptide transporter; possibly transports GSH or related compounds; induced by biofilm formation; Hog1p-induced; expression of OPT6, -7, or -8 does not suppress defect of mutant lacking OPT1-3; fungal- specific; Hap43p-repressed	1.99372	Up
orf19.6937	PTR2	Putative oligopeptide transporter; regulated by Stp2p and Stp3p; transcriptionally induced upon phagocytosis by macrophage; downregulated by Rim101p at pH 8; biofilm-induced	1.95132	Up
orf19.2337	ALP1	Cystine transporter; present in pathogenic yeasts (no human or murine homolog)	1.80093	Up
orf19.3526	ITR1	Inositol transporter required for uptake of exogenous inositol; major facilitator superfamily; 12 transmembrane motifs; expressed in rich medium; fluconazole, caspofungin downregulated; possibly essential gene (UAU1 method); biofilm-induced	1.04337	Up
orf19.5307	JEN2	Dicarboxylic acid transporter; regulated by glucose repression; induced by Rgt1p; transcription is upregulated in both intermediate and mature biofilms; disruptants not obtained by UAU1 method	-3.97371	Down
orf19.7447	JEN1	Lactate transporter; transcriptionally induced by lactic acid, activated by Cat8p; alkaline downregulated by Rim101p; localizes to plasma membrane; similar to S. cerevisiae Jen1p	-3.88416	Down
orf19.2160	NAG4	Putative transporter; fungal-specific; similar to Nag3p and to S. cerevisiae Ypr156Cp and Ygr138Cp; required for wild-type mouse virulence and wild- type cycloheximide resistance; gene cluster encodes enzymes of GlcNAc catabolism	-3.77477	Down
orf19.6254	ANT1	Ortholog(s) have adenine nucleotide transmembrane transporter activity, role in ATP transport, fatty acid beta-oxidation, peroxisome organization and integral to peroxisomal membrane localization	-3.15088	Down
orf19.2158	NAG3	Putative transporter of the major facilitator superfamily (MFS); similar to Nag4p; required for wild-type mouse virulence and cycloheximide resistance; in gene cluster that includes genes encoding enzymes of GlcNAc catabolism	-2.30933	Down
orf19.3931	SFC1	Putative succinate-fumarate transporter; gene is involved in repression of growth on sorbose; alkaline upregulated; transcription is upregulated in both intermediate and mature biofilms	-1.71424	Down
orf19.1224	FRP3	Putative ammonium transporter; upregulated in the presence of human neutrophils; fluconazole- downregulated; repressed by nitric oxide	-1.65421	Down
orf19.1232	VRG4	GDP-mannose transporter; essential; required for glycosylation, hyphal growth; functional homolog of S. cerevisiae Vrg4p, which imports GDP-mannose from cytoplasm to Golgi for protein and lipid mannosylation; no mammalian homolog	-1.5107	Down
orf19.6000	CDR1	Multidrug transporter of ATP-binding cassette (ABC) superfamily; transports phospholipids in an in-to-out direction; transcription induced by beta- estradiol, progesterone, corticosteroid, or cholesterol; repressed in young biofilms	-1.45939	Down
orf19.5926	ARG11	Putative ornithine transporter of the mitochondrial inner membrane; induced during the mating process	-1.42611	Down
orf19.5759	SNQ2	Protein similar to S. cerevisiae Snq2p transporter; member of PDR subfamily of ABC family; transposon mutation affects filamentation; benomyl-induced transcription; detected at yeast-form cell plasma membrane by mass spec	-1.34495	Down
orf19.3112	ZRT1	Putative zinc transporter, acts with Pra1p in sequestration of zinc from host tissues during infection; hyphal- and macrophage-induced; alkaline induced upon adherence to polystyrene; induced in oralpharyngeal candidasis	-1.11365	Down
orf19.5255	PXA2	Putative peroxisomal, half-size adrenoleukodystrophy protein (ALD or ALDp) subfamily ABC transporter; Gcn4p-regulated	-1.10444	Down
orf19.5958	CDR2	Multidrug transporter, ATP-binding cassette (ABC) superfamily; transports phospholipids, in-to-out direction; overexpressed in azole-resistant isolates; repressed in young biofilms	-1.05296	Down
orf19.5604	MDR1	Plasma membrane multidrug efflux pump; MDR major facilitator transporter superfamily; methotrexate is preferred substrate; overexpression in drug-resistant clinical isolates confers fluconazole resistance; repressed in young biofilms	-1.04433	Down
Ubiquitination
orf19.4041	PEX4	Putative peroxisomal ubiquitin conjugating enzyme; regulated by Sef1, Sfu1, and Hap43; rat catheter biofilm induced; Spider biofilm induced	-3.19611	Down
Ribosome
orf19.236	RPL9B	Ribosomal protein L9; downregulated upon phagocytosis by murine macrophages; repressed by nitric oxide; protein levels decrease in stationary phase; Hap43p- induced	-1.94621	Down
orf19.1601	RPL3	Putative ribosomal protein, large subunit; induced by ciclopirox olamine treatment; genes encoding cytoplasmic ribosomal subunits are downregulated upon phagocytosis by murine macrophages; Hap43p-induced gene	-1.94217	Down
orf19.6541	RPL5	Ribosomal protein; genes encoding cytoplasmic ribosomal subunits, translation factors, tRNA synthetases are downregulated upon phagocytosis by murine macrophages; Hap43p-induced gene	-1.9104	Down
orf19.493	RPL15A	Putative ribosomal protein; genes encoding cytoplasmic ribosomal subunits, translation factors, and tRNA synthetases are downregulated upon phagocytosis by murine macrophage; transcription is positively regulated by Tbf1p	-1.51554	Down
orf19.2311	RPL82	Predicted ribosomal protein; genes encoding cytoplasmic ribosomal subunits, translation factors, and tRNA synthetases are downregulated upon phagocytosis by murine macrophage	-1.49247	Down
orf19.6312	RPS3	Ribosomal protein S3; Hog1p-, Hap43p- induced; genes encoding cytoplasmic ribosomal subunits, translation factors, tRNA synthetases are downregulated upon phagocytosis by murine macrophage; present in exponential and stationary phase cells	-1.33727	Down
orf19.6785	RPS12	Acidic ribosomal protein S12; regulated by Gcn4p, activated by Tbf1p; repressed under amino acid starvation (3-aminotriazole treatment); protein abundance is affected by URA3 expression in the CAI-4 strain background; sumoylation target	-1.27042	Down
orf19.2232	RPL11	Ribosomal protein; genes encoding cytoplasmic ribosomal subunits, translation factors, tRNA synthetases are downregulated upon phagocytosis by murine macrophage; colony morphology-related gene regulation by Ssn6p; Hap43p-induced	-1.22379	Down
orf19.5996.1	RPS19A	Putative ribosomal protein S19; protein level decreases in stationary phase cultures	-1.22022	Down
orf19.1700	RPS7A	Ribosomal protein S7; genes encoding cytoplasmic ribosomal subunits, translation factors, and tRNA synthetases are downregulated upon phagocytosis by murine macrophage	-1.16854	Down
orf19.2992	RPP1A	Conserved acidic ribosomal protein, likely involved in regulation of translation elongation; interacts with Rpp2Bp; one of four similar C. albicans ribosomal proteins (Rpp1Ap, Rpp1Bp, Rpp2Ap, Rpp2Bp); Hap43p-induced	-1.11676	Down
orf19.3334	RPS21	Predicted ribosomal protein; genes encoding cytoplasmic ribosomal subunits, translation factors, and tRNA synthetases are downregulated upon phagocytosis by murine macrophage; transcription is positively regulated by Tbf1p	-1.11337	Down
orf19.6906	ASC1	40S ribosomal subunit similar to G-beta subunits; required for filamentous growth in glucose or nitrogen starvation; required for virulence in mice; snoRNA snR24 encoded in ASC1 intron; levels decrease in stationary phase; GlcNAc-induced	-1.10813	Down
orf19.6375	RPS20	Putative ribosomal protein; genes encoding cytoplasmic ribosomal subunits, translation factors, and tRNA synthetases are downregulated upon phagocytosis by murine macrophage; transcription is positively regulated by Tbf1p	-1.05184	Down
orf19.6002	RPL8B	Predicted ribosomal protein; transcription is regulated upon yeast-hyphal switch; genes encoding cytoplasmic ribosomal subunits, translation factors, and tRNA synthetases are downregulated upon phagocytosis by murine macrophage	-1.00156	Down
Notes:
1.Gene names and descriptions were copied from the CGD database (http://www.candidagenome.org/).
2.Log2 Ratio(SZ306wor1∆/∆ +αfactor/SZ306wor1∆/∆)=Log2 Ratio(RPKM value of pheromone-treated cells/RPKM value of untreated cells)
3. RPKM, reads per kilobase per million of mapped reads.
